# Supplementary material for: Glutamine deficiency in solid tumor cells confers resistance to ribosomal RNA synthesis inhibitors
Source: Nat Commun. 2022 Jun 28;13:3706. doi: 10.1038/s41467-022-31418-w (PMC9240073; doi:10.1038/s41467-022-31418-w)
Supplement: Supplementary file 4 — Source Data [file 41467_2022_31418_MOESM4_ESM.xlsx]

## Sheet: Fig1
	Fig 1A	Ctrl			ND						Fig 1C, 1D
	Rep #	1	2	3	1	2	3
Cell line	HCT116	1.30156	0.860539	0.837907	0.262487	0.264551	0.178707
	A375	1.11743	0.996287	0.886285	0.352286	0.482479	0.190067
	A549	0.964776	0.885341	1.14988	0.126133	0.095804	0.153093
	U2OS	1.07524	1.15752	0.767235	0.411416	0.179021	0.127872
	MKN45	0.781159	1.2029	1.01594	0.292754	0.289855	0.366667
	Fig 1E	Pre-rRNA expression
	Rep #	1	2	3	4	5
CX-5461 (micromolar)	0	0.991383	0.978351	1.01347	0.993834	1.02362
	0.1	0.962996	0.954091	0.937296	0.818972	0.94141
	0.25	0.752125	0.742653	0.77823	0.720502	0.625514
	0.5	0.602591	0.579616	0.665387	0.656293	0.757714
	1	0.365202	0.278627	0.292544	0.379891	0.457231
	2	0.0293354	0.10314	0.120553	0.124337	0.183207
	Fig 1F	Ctrl				ND
	Rep #	1	2	3	4	1	2	3	4
Cell line	HCT116	1.01499	1.05627	0.932745		1.83077	2.07313	1.61444
	A375	0.829025	1.18782	1.0155		0.554081	0.724905	0.588232
	A549	1.0275	1.00551	0.967902		1.45552	1.46552	1.28438
	U2OS	1.11535	0.993684	0.902277		1.1875	1.57098	1.463
	MKN45	1.36107	1.0095	0.951389	0.764991	2.78632	1.85357	1.87704	2.04431

## Sheet: Fig 2
Fig 2A												Fig 2B							Fig 2C				Fig 2F						Fig 2H
														28S		18S			HCT116 cells	Pre-rRNA expression			HCT116 tumors	Ctrl		Actinomycin D
													Time after chase (h)	Average	St. dev	Average	St. dev		Time after Act D treatment	Average	St. Dev			Average	St. Dev	Average	St. Dev
												Ctrl	0	1	0.254146	1	0.078467		0	1	0.0980232		Pre-rRNA	1.00353	0.0975706	0.420029	0.0929803
													1	2.51615	0.202872	3.24881	0.392767		20	0.677423	0.110639		18S	1.00026	0.0282434	1.07112	0.129851
													2	3.38478	0.190384	2.09908	0.299576		40	0.219594	0.0347422		28S	1.00408	0.104745	1.18532	0.261897
													3	5.47131	0.198841	4.14373	0.371426		60	0.0884148	0.00908686
													4	9.28192	0.233519	7.39855	0.314417		0	1	0.174289
												ND	0	1	0.168774	1	0.0442029		20	1.05279	0.0751547
													1	0.991697	0.17472	0.917593	0.0207224		40	0.738754	0.0994614
													2	1.40593	0.177451	1.54962	0.0607572		60	0.626043	0.0274295
													3	2.10536	0.156231	2.19847	0.105658
													4	2.6487	0.189526	2.6193	0.115049												HIF1alpha
												ND+Gln	0	1	0.174616	1	0.0580595		Fig 2D
													1	1.1845	0.120663	1.13494	0.0275499		A375 cells	Pre-rRNA expression
													2	1.56925	0.129744	1.60868	0.102975		Time after Act D treatment	Average	St. Dev
													3	4.43626	0.239324	7.753	0.662375		0	1	0.0770319
													4	4.4388	0.135028	7.45245	0.760062		30	0.19446	0.0422771
																			60	0.043609	0.00759908
																			0	1	0.120624
																			30	0.636368	0.0790151
																			60	0.262131	0.0237408
																			MKN45 cells	Pre-rRNA expression
																			Time after Act D treatment	Average	St. Dev
																			0	1	0.166875
																			30	0.234317	0.0221813
																			60	0.147299	0.0368983
																			0	1	0.177451
																			30	1.07307	0.0956099								Beta actin
																			60	0.902975	0.0567498
																			A549 cells	Pre-rRNA expression
																			Time after Act D treatment	Average	St. Dev
																			0	1	0.135361
																			30	0.20516	0.0515248
																			60	0.132623	0.0146516
																			0	1	0.185472
																			30	0.605388	0.112282
																			60	0.358312	0.0664566
																			U2OS cells	Pre-rRNA expression									Fig 2I
																			Time after Act D treatment	Average	St. Dev								HCT116 tumor	Periphery		Core
																			0	1	0.306944								Time after ActD injection (Hr)	Average	St. Dev	Average	St. Dev
																			30	0.233232	0.0190748								0	1	0.123926	1	0.0686677
																			60	0.0686994	0.013856								2	0.817902	0.057933	1.04247	0.0831705
																			0	1	0.0878649								4	0.405189	0.0126682	0.918064	0.107112
																			30	0.561302	0.0795992								8	0.260616	0.0225835	0.532185	0.0324407
																			60	0.364496	0.0477216

## Sheet: Fig 3
Fig 3A	ND+Vehicle			ND+CX-5461			ND+BMH-21
HCT116	1.08225	1.0756	0.859053	0.182507	0.239868	0.147968	0.203013	0.262211	0.212462
A375	0.909042	1.08833	1.01078	0.271	0.177666	0.25996	0.291734	0.357174	0.312881
Fig 3B	Vehicle				CX-5461				BMH-21
Ctrl	2	2	3		3	4	1		3	3	2
ND	51.25	41	43.75		20	18	31.5		21.5	24	27.5
Fig 3G	ND+Vehicle to NR				ND+CX-5461 to NR				ND+BMH-21 to NR
HCT116	9	7	5		61	59	59		35	37	39
A375	1	2	3		55	53	52		40	42	37
Fig 3I	ND+Vehicle to NR				ND+CX-5461 to NR				ND+BMH-21 to NR
HCT116	0.857298	0.933795	1.20891		0.772633	0.397749	0.745308		0.625852	0.714579	0.629361
A375	1.22224	1.04625	0.731513		0.548567	0.383384	0.323084		0.300048	0.596624	0.805816
Fig 3E															Fig 3H
uL18
															cleaved PARP
uL5
															total CASPASE 3
p53
															cleaved CASPASE 3
uL23
															Beta actin
S6
S3
eEF2

## Sheet: Fig 4
	Fig 4A
	HCT116				A375
											Fig 4B									Fig 4C
p53																														Fig 4D
										MDM2																															Fig 4E	ND+Vehicle to NR				ND+CX-5461 to NR
																			p53										p53												p53 +/+	21.46	22.66	24.2		59.98	60.94	60.84
																																									p53 -/-	22.53	23.84	25.34		23.79	24.28	25.88
Ps6k
										p53
										uL18
																			uL18										PUMA
S6K
										uL5
																			uL5
																													cleaved PARP
uL18
																			cleaved PARP
uL5																													cleaved caspse 3
Beta actin
																			total caspase 3										total caspase 3
																													actin
																			cleaved caspase 3
																			actin
[truncated: 3 more columns]

## Sheet: Fig 5
	Fig 5A							Fig 5B							Fig 5C								Fig 5D											Fig 5F							Fig 5G						Fig 5H
																																																Ctrl
																																															uL5	1.08353	0.836382
							p53															p53											p53							p53							uL18	1.04116	0.876114
														p-MEK																																	uL23	1.0291	0.848457
																																															S3	0.959938	0.986763
p53
																																	p-eEF2
																						p-ERK1/2																		p-MEK1/2
							Ps6k
														MEK
																																	eEF2
																						ERK1/2																		MEK1/2
Ps6k							S6K
																																	eEF2K
														p-ERK1/2																										p-ERK1/2
s6k
																																	p-ERK1/2
							actin															p-MEK1/2
																																								ERK1/2
														ERK1/2																			ERK1/2
uL18																																								Actin
																						MEK1/2
														Actin
																																	Actin
uL5																						p-eEF2
																						eEF2
																						uL5
																						Actin
[truncated: 18 more columns]

## Sheet: Fig 6
														Fig 6B													Fig 6C
				Fig 6A																																											Fig 6E
															BMH-21				CX-3543			Actinomycin D						A375			U2OS			A549				MKN45			LNCaP
																										p53
			p53										p53																																	p53
													Beta actin
																										Beta actin
																																														Actin
			Beta actin
			p53
			Beta actin
		Fig 6D								Fig 6F
			CX5461 (uM)	avg	stdev					Vehicle		CX-5461		AMG-232
		+Gln	0	1	0.0339531					Tumor Volume Avg	Tumor Volume SEM	Tumor Volume Avg	Tumor Volume SEM	Tumor Volume Avg	Tumor Volume SEM
		+Gln	1	0.568855	0.0372043			Day	0.1	80.4925	7.47636	75.1298	7.46547	76.3735	4.7868
		+Gln	5	0.391305	0.0208068				2	115.371	12.7072	111.163	9.30329	94.2232	7.26769
		+Gln	10	0.15795	0.00499056				5	171.997	13.278	178.938	15.0618	116.761	10.8478
		-Gln	0	1	0.0154025				7	315.82	46.4506	271.53	33.3653	167.33	25.5859
		-Gln	1	0.931576	0.0189298				9	481.79	78.318	350.17	55.6602	259.33	33.4329
		-Gln	5	0.921509	0.00729594				12	760.535	132.719	514.287	78.9829	325.722	32.429
		-Gln	10	0.952558	0.019615				14	907.79	132.019	704.95	43.5607	447.77	39.5794
		+Glucose	0	1	0.0464016				16	1077.62	114.326	824.49	48.9376	444.41	60.8212
		+Glucose	1	0.509155	0.0423652
		+Glucose	5	0.360881	0.0167054
		+Glucose	10	0.343317	0.00965657
		-Glucose	0	1	0.0346406
		-Glucose	1	0.535715	0.0306604
		-Glucose	5	0.121384	0.0104853
		-Glucose	10	0.0766277	0.0127651

## Sheet: Supp Fig 1
Supplementary Fig 1A
	Vehicle			CX-5461			BMH-21
5FU Intensity	0.825242	1.06953	1.10523	0.250652	0.166754	0.278502	0.104011	0.097852	0.104376

## Sheet: Supp Fig 2
Supp Fig 2B	Average metabolite concentration (nmol/gram)		Relative concentration
Compound name	Periphery	Core	Periphery	Core
Urocanate	602.811	14.0694	1	0.0233396
Histamine	195.423	20.166	1	0.103192
5-Oxoproline	937.965	138.455	1	0.147612
Arg	751.84	139.435	1	0.185459
Cytidine	9.86149	2.69289	1	0.273071
Glutathione(red)	2533.56	744.068	1	0.293685
Ser	2629.26	793.435	1	0.301771
Anserine	7.0639	2.33182	1	0.330104
IMP	563.215	188.458	1	0.334612
Argininosuccinate	28.6431	10.1845	1	0.355566
UDP	48.814	17.7037	1	0.362676
Glycerophosphate	238.82	88.5852	1	0.370928
UMP	579.361	218.275	1	0.376751
CDP	11.0351	4.42565	1	0.401054
AMP	609.28	259.646	1	0.426152
Carnosine	8.65378	3.73797	1	0.431947
Cystathionine	10.796	4.67625	1	0.433146
CMP	87.8893	38.0723	1	0.433184
UDP-glucose	209.628	90.8455	1	0.433364
GMP	286.983	127.928	1	0.44577
Glycerophosphorylcholine	61.4002	27.6066	1	0.449617
gamma-Glu-cys	5.85589	2.63314	1	0.449656
UDP-glucuronate	72.4229	32.6301	1	0.45055
Hypotaurine	233.512	106.612	1	0.456559
GDP-mannose	5.03779	2.30777	1	0.458091
Gln	3152.53	1475.04	1	0.467889
Spermidine	21.7699	10.3976	1	0.477613
UTP	5.38662	2.58292	1	0.479507
UDP-N-acetylglucosamine	479.108	236.261	1	0.493127
His	311.526	159.121	1	0.51078
Val	801.584	409.447	1	0.510797
dTMP	9.64144	4.93688	1	0.512048
Trehalose 6-phosphate	62.1263	31.9934	1	0.514973
Asn	589.84	307.427	1	0.521204
Ru5P	54.9785	29.2519	1	0.532061
NADH	5.40506	2.89534	1	0.535672
Phe	357.791	194.468	1	0.543524
SAM+	26.043	14.5483	1	0.558626
ADP	170.875	95.4569	1	0.558634
beta-Ala	138.475	79.407	1	0.57344
5-Aminolevulinate	1.54235	0.887054	1	0.57513
G1P	22.6298	13.0321	1	0.575879
N8-Acetylspermidine	6.6948	3.86882	1	0.577884
N-Acetylaspartate	241.99	139.977	1	0.578444
CDP-choline	45.0078	26.0793	1	0.579439
2AB	27.3335	15.9511	1	0.583573
Met	235.939	137.883	1	0.584402
Tyr	388.582	228.058	1	0.586898
CMP-N-acetylneuraminate	16.36	9.75445	1	0.596239
Creatine	6479.48	3904.62	1	0.602613
Leu	640.791	386.522	1	0.603196
Fumarate	168.053	101.81	1	0.605821
Malate	535.77	327.832	1	0.611891
Taurine	10470.6	6410.94	1	0.612278
Asp	727.212	449.142	1	0.617621
Ile	296.845	184.454	1	0.62138
N-Acetylmethionine	12.2419	7.68362	1	0.627647
Adenylosuccinate	32.5578	20.5387	1	0.63084
N-Acetylputrescine	26.1629	16.5196	1	0.631411
Choline	595.474	382.101	1	0.641674
Ala	3357.73	2159.35	1	0.643099
Nicotinamide	139.872	90.7398	1	0.648735
Glu	4869.61	3194.18	1	0.655941
N-Acetylglutamate	34.2795	22.7965	1	0.665018
ADMA	14.9672	10.0066	1	0.668569
Thiamine	2.17507	1.46092	1	0.671665
Ethanolamine phosphate	3097.88	2122.87	1	0.685265
Putrescine(1,4-Butanediamine)	81.3646	55.8628	1	0.686574
o-Acetylcarnitine	178.088	122.786	1	0.68947
Betaine aldehyde	13.3048	9.20356	1	0.691746
gamma-Butyrobetaine	17.9463	12.4964	1	0.696322
N-Acetylneuraminate	27.1495	18.9376	1	0.697532
Phosphorylcholine	3832.15	2711.02	1	0.70744
Pro	1742.79	1245.52	1	0.714667
Pyridoxamine 5'-phosphate	3.58211	2.57386	1	0.718531
Lys	758.394	545.971	1	0.719905
Thr	1002.02	737.762	1	0.736273
Trp	66.845	49.6642	1	0.742976
alpha-Aminoadipate	9.29548	6.91905	1	0.744346
Carnitine	313.526	234.077	1	0.746597
5-Methylthioadenosine	2.69721	2.11348	1	0.783578
Lactate	15010.5	11778.4	1	0.784676
N1,N8-Diacetylspermidine	6.0277	4.81105	1	0.798157
Hydroxyproline	113.321	90.5605	1	0.799149
Pipecolate	12.6128	10.292	1	0.815997
SAH	7.38292	6.03422	1	0.817321
GABA	17.0781	14.1942	1	0.831133
3-Methylhistidine	16.111	13.4036	1	0.831953
N1,N12-Diacetylspermine	11.5431	20.0035	1	1.73293

## Sheet: Supp Fig 3
	Supp Fig 3B										Supp Fig 3D										Supp Fig 3D
	HCT116				A375						A375										A549 (High exposure)
																																Supp Fig 3E
p53
																															p53
										p53
Ps6k
										Actin										p53
										uL18																					uL5
S6K
uL18
										uL5
																															uL18
uL5																				uL5
Beta actin																					A549 (High exposure)										eEF2
																				Actin
																				uL18

## Sheet: Supp Fig 4
	Supp Fig 4A
	Cell death %	ND to NR						ND+CX-5461 to NR
	si-ctrl	8	7	9	5	10	13	60	57	56	50	53	60
	si-p53 #1	2	2	1	3	3	2	14	13	20	20	9	10
	si-p53 #2	12	9	11	8	11	7	22	20	19	16	15	20
	si-uL5/uL18 #1	3	2	2	5	5	3	40	35	38	33	29	28
	si-uL5/uL18 #2	2	1	0	4	2	1	45	40	35	39	31	33
	si-PUMA #1	3	1	2	4	2	1	1	3	2	2	5	3
	si-PUMA #2	6	5	4	5	3	3	15	14	13	10	20	9
		Supp Fig 4A
	p53
	uL18
	uL5
	PUMA
	Actin
		Supp Fig 4B														si-ctrl			si-p53 #1			si-p53 #2
															ND+CX-5461 to NR	56.74	58.2	57.56	31.71	34.9	34.56	30.74
															ND+BMH-21 to NR	50.39	51.08	52.71	33.18	35.03	36.62	26.71
	PARP
	total caspase 3
	cleaved caspase 3
	Actin
	p53
		Supp Fig 4C
		%Annexin V+ cells	si-ctrl			si-PUMA #1			si-PUMA #2
		ND+CX-5461 to NR	64.26	66.15	65.69	26.53	27.36	26.38	40.67	40.33	40.46
		ND+BMH-21 to NR	63.42	63.78	62.76	29.74	31.61	31.75	42.85	44.55	43.14

[truncated: 3 more sheets: Supp Fig 5, Supp Fig 6, Supp Fig 7]
